# Supplementary material for: Influence of Galectin-9 Treatment on the Phenotype and Function of NK-92MI Cells in the Presence of Different Serum Supplements
Source: Biomolecules. 2021 Jul 22;11(8):1066. doi: 10.3390/biom11081066 (PMC8391477; doi:10.3390/biom11081066)
Supplement: Supplementary file 1 [file biomolecules-11-01066-s001.zip]

Archive with 1 entries (1 files):
- biomolecules-1287733-supplementary.pdf
